# Supplementary material for: Impact of the COVID-19 Pandemic on Ambulatory Care Antibiotic Use in Hungary: A Population-Based Observational Study
Source: Antibiotics (Basel). 2023 May 27;12(6):970. doi: 10.3390/antibiotics12060970 (PMC10294918; doi:10.3390/antibiotics12060970)
Supplement: Supplementary file 1 [file antibiotics-12-00970-s001.zip]

Archive with 5 entries (5 files):
- antibiotics-2401595-supplementary Figure S1.pdf
- antibiotics-2401595-supplementary Figure S2.pdf
- antibiotics-2401595-supplementary Figure S3.pdf
- antibiotics-2401595-supplementary Figure S4.pdf
- antibiotics-2401595-supplementary Tables S1.pdf
